# Supplementary material for: On the Conditions Determining the Formation of Self-Crosslinking Chitosan Hydrogels with Carboxylic Acids
Source: Gels. 2025 Apr 29;11(5):333. doi: 10.3390/gels11050333 (PMC12111127; doi:10.3390/gels11050333)
Supplement: Supplementary file 1 [file gels-11-00333-s001.zip]

Archive with 1 entries (1 files):
- gels-3577306-supplementary.pdf
